# Supplementary material for: A modified modeling and dynamical behavior analysis method for fractional-order positive Luo converter
Source: PLoS One. 2020 Aug 14;15(8):e0237169. doi: 10.1371/journal.pone.0237169 (PMC7428135; doi:10.1371/journal.pone.0237169)
Supplement: S1 File — (M) [file pone.0237169.s003.m]

clear all;
Vin=10;
L=0.002;
Cb=47e-6;
Co=10e-6;
Ro=50;
Rin=0.1;
f=20000;
alfa=1;
beta=1;
gama=1;
d=0.4;
b0=d;
T=1/f;
m1=1/L;
m2=1/Co;
m3=1/Cb;
m4=1/(Ro*Co);
m5=1/Rin;
w=2*pi*f;
n11=(i*w)^alfa;
n12=(i*w)^beta;
n13=(i*w)^gama;
n21=(i*2*w)^alfa;
n22=(i*2*w)^beta;
n23=(i*2*w)^gama;
n31=(i*3*w)^alfa;
n32=(i*3*w)^beta;
n33=(i*3*w)^gama;
b1=(sin(2*d*pi)-i*(1-cos(2*d*pi)))/(2*pi);
b2=(sin(2*2*d*pi)-i*(1-cos(2*2*d*pi)))/(2*2*pi);
b3=(sin(2*3*d*pi)-i*(1-cos(2*3*d*pi)))/(2*3*pi);
G10=[m1*Rin,m1,-m1;-m2,m4,0;m3,0,0];
G20=[0,-m1,m1;m2,0,0;0,0,m3*m5];
G11=[m1*Rin+n11,m1,-m1;-m2,(n12+m4),0;m3,0,n13];
G21=[0,-m1,m1;m2,0,0;0,0,(m3*m5)];
G12=[m1*Rin+n21,m1,-m1;-m2,(n22+m4),0;m3,0,n23];
G22=[0,-m1,m1;m2,0,0;0,0,(m3*m5)];
G13=[m1*Rin+n31,m1,-m1;-m2,(n32+m4),0;m3,0,n33];
G23=[0,-m1,m1;m2,0,0;0,0,(m3*m5)];
H1=[m1;0;0];
H2=[0;0;m3*m5];
A00=(inv(G10+b0*G20))*(H1*Vin+H2*b0*Vin)
A11=(inv(G11+b0*G21))*(H2*b1*Vin-G21*b1*A00)
A02=(inv(G10+b0*G20))*(-G20*conj(b1)*A11-G20*b1*conj(A11));
A22=(inv(G12+b0*G22))*(H2*b2*Vin-G22*b1*A11-G22*b2*A00-G22*b3*conj(A11));
A32=(inv(G13+b0*G23))*(H2*b3*Vin-G23*b1*A22-G22*b2*A11-G22*b3*A00);
A13=(inv(G11+b0*G21))*(-G21*b3*conj(A22)-G21*conj(b2)*A32-G21*b1*A02-G21*conj(b1)*A22-G21*b2*conj(A11))
A04=(inv(G10+b0*G20))*(-G20*b1*conj(A13)-G20*conj(b1)*A13-G20*conj(b2)*A22-G20*b2*conj(A22)-G20*conj(b3)*A32-G20*b3*conj(A32))
t=0:T/1000:T*10;
I=A00(1)+A02(1)+A04(1)+2*real(A11(1)+A13(1))*cos(w*t)-2*imag(A11(1)+A13(1))*sin(w*t)+2*real(A22(1))*cos(2*w*t)-2*imag(A22(1))*sin(2*w*t)+2*real(A32(1))*cos(3*w*t)-2*imag(A32(1))*sin(3*w*t);
Vo=A00(2)+A02(2)+A04(2)+2*real(A11(2)+A13(2))*cos(w*t)-2*imag(A11(2)+A13(2))*sin(w*t)+2*real(A22(2))*cos(2*w*t)-2*imag(A22(2))*sin(2*w*t)+2*real(A32(2))*cos(3*w*t)-2*imag(A32(2))*sin(3*w*t);
Vb=A00(3)+A02(3)+A04(3)+2*real(A11(3)+A13(3))*cos(w*t)-2*imag(A11(3)+A13(3))*sin(w*t)+2*real(A22(3))*cos(2*w*t)-2*imag(A22(3))*sin(2*w*t)+2*real(A32(3))*cos(3*w*t)-2*imag(A32(3))*sin(3*w*t);
A=A00+A02+A04
B(1)=sqrt(real(A11(1)+A13(1))*real(A11(1)+A13(1))+imag(A11(1)+A13(1))*imag(A11(1)+A13(1)));
B(2)=sqrt(real(A11(2)+A13(2))*real(A11(2)+A13(2))+imag(A11(2)+A13(2))*imag(A11(2)+A13(2)));
B(3)=sqrt(real(A11(3)+A13(3))*real(A11(3)+A13(3))+imag(A11(3)+A13(3))*imag(A11(3)+A13(3)));
E=B'
J(1)=sqrt(real(A13(1))*real(A13(1))+imag(A13(1))*imag(A13(1)));
J(2)=sqrt(real(A13(2))*real(A13(2))+imag(A13(2))*imag(A13(2)));
J(3)=sqrt(real(A13(3))*real(A13(3))+imag(A13(3))*imag(A13(3)));
K=J'
C(1)=sqrt(real(A22(1))*real(A22(1))+imag(A22(1))*imag(A22(1)));
C(2)=sqrt(real(A22(2))*real(A22(2))+imag(A22(2))*imag(A22(2)));
C(3)=sqrt(real(A22(3))*real(A22(3))+imag(A22(3))*imag(A22(3)));
F=C'
D(1)=sqrt(real(A32(1))*real(A32(1))+imag(A32(1))*imag(A32(1)));
D(2)=sqrt(real(A32(2))*real(A32(2))+imag(A32(2))*imag(A32(2)));
D(3)=sqrt(real(A32(3))*real(A32(3))+imag(A32(3))*imag(A32(3)));
G=D'
figure;
plot(t,I);
figure;
plot(t,Vo);
figure;
plot(t,Vb);
x1=I';
x2=Vo';
t2=t';
