# Supplementary material for: A modified modeling and dynamical behavior analysis method for fractional-order positive Luo converter
Source: PLoS One. 2020 Aug 14;15(8):e0237169. doi: 10.1371/journal.pone.0237169 (PMC7428135; doi:10.1371/journal.pone.0237169)
Supplement: S2 File — (M) [file pone.0237169.s004.m]

Vin=10;
L=0.001;
Cb=10e-6;
Co=4.7e-6;
Ro=50;
f=20000;
q1=0.8;q2=0.9;q3=0.95;
h=1e-8;
d=0.5;
T=1/f;
m1=1/L;
m2=1/Co;
m3=1/(Ro*Co);
w=2*pi*f;
m4=m1*Vin;
m5=1/Cb;
N=250;
x0=0.1;y0=0.1;z0=0.2;
M1=0;M2=0;M3=0;
x(N+1)=[0];y(N+1)=[0];z(N+1)=[0];
x1(N+1)=[0];y1(N+1)=[0];z1(N+1)=[0];
x1(1)=x0+h^q1*m4/(gamma(q1)*q1);
y1(1)=y0+h^q2*(-m3*y0)/(gamma(q2)*q2);
z1(1)=Vin;
x(1)=x0+h^q1*(m4+q1*m4)/gamma(q1+2);
y(1)=y0+h^q2*(-m3*y1(1)-q2*(-m3*y0))/gamma(q2+2);
z(1)=Vin;
for n=1:N
    M1=(n^(q1+1)-(n-q1)*(n+1)^q1)*m4;
    M2=(n^(q2+1)-(n-q2)*(n+1)^q2)*(-m3*y0);
    M3=0;
    N1=((n+1)^q1-n*q1)*m4;
    N2=((n+1)^q2-n*q2)*(-m3*y0);
    N3=0;
    for j=1:n
        M1=M1+((n-j+2)^(q1+1)+(n-j)^(q1+1)-2*(n-j+1)^(q1+1))*m4;
        M2=M2+((n-j+2)^(q2+1)+(n-j)^(q2+1)-2*(n-j+1)^(q2+1))*(-m3*y(j));
        M3=0;
        N1=N1+((n-j+1)^q1-(n-j)^q1)*m4;
        N2=N2+((n-j+1)^q2-(n-j)^q2)*(-m3*y(j));
        N3=0;
    end
    x1(n+1)=x0+h^q1*N1/(gamma(q1)*q1);
    y1(n+1)=y0+h^q2*N2/(gamma(q2)*q2);
    z1(n+1)=Vin;
    x(n+1)=x0+h^q1*(m4+M1)/gamma(q1+2);
    y(n+1)=y0+h^q2*((-m3*y1(n+1))+M2)/gamma(q2+2);
    z(n+1)=Vin;
end
x(2*N+1)=[0];y(2*N+1)=[0];z(2*N+1)=[0];
x1(2*N+1)=[0];y1(2*N+1)=[0];z1(2*N+1)=[0];
for n=1:N
    M1=(n^(q1+1)-(n-q1)*(n+1)^q1)*(m4+m1*(z(N)-y(N)));
    M2=(n^(q2+1)-(n-q2)*(n+1)^q2)*(-m3*y(N)+m2*x(N));
    M3=(n^(q3+1)-(n-q3)*(n+1)^q3)*(-m5*x(N));
    N1=((n+1)^q1-n*q1)*(m4+m1*(z(N)-y(N)));
    N2=((n+1)^q2-n*q2)*(-m3*y(N)+m2*x(N));
    N3=((n+1)^q3-n*q3)*(-m5*x(N));
    for j=1:n
        M1=M1+((n-j+2)^(q1+1)+(n-j)^(q1+1)-2*(n-j+1)^(q1+1))*(m4+m1*(z(N+j)-y(N+j)));
        M2=M2+((n-j+2)^(q2+1)+(n-j)^(q2+1)-2*(n-j+1)^(q2+1))*(-m3*y(N+j)+m2*x(N+j));
        M3=M3+((n-j+2)^(q3+1)+(n-j)^(q3+1)-2*(n-j+1)^(q3+1))*(-m5*x(N+j));
        N1=N1+((n-j+1)^q1-(n-j)^q1)*((m4+m1*(z(N+j)-y(N+j))));
        N2=N2+((n-j+1)^q2-(n-j)^q2)*(-m3*y(N+j)+m2*x(N+j));
        N3=N3+((n-j+1)^q3-(n-j)^q3)*(-m5*x(N+j));
    end
    x1(N+n+1)=x(N)+h^q1*N1/(gamma(q1)*q1);
    y1(N+n+1)=y(N)+h^q2*N2/(gamma(q2)*q2);
    z1(N+n+1)=z(N)+h^q3*N3/(gamma(q3)*q3);
    x(N+n+1)=x(N)+h^q1*((m4+m1*(z(N+n+1)-y(N+n+1)))+M1)/gamma(q1+2);
    y(N+n+1)=y(N)+h^q2*(-m3*y(N+n+1)+m2*x(N+n+1))/gamma(q2+2);
    z(N+n+1)=z(N)+h^q3*(-m5*x(N+n+1))/gamma(q3+2);
end
plot(x);
hold on;
plot(y);
hold on;
plot(z);
    
