# Supplementary material for: A modified modeling and dynamical behavior analysis method for fractional-order positive Luo converter
Source: PLoS One. 2020 Aug 14;15(8):e0237169. doi: 10.1371/journal.pone.0237169 (PMC7428135; doi:10.1371/journal.pone.0237169)
Supplement: S4 File — (M) [file pone.0237169.s006.m]

Vin=10;
L=0.004;
Cb=47e-6;
Co=10e-6;
Ro=50;
f=20000;
q1=0.95;q2=0.95;q3=1;
h=1e-5;
T=1/f;
Rin=0.1;
Vref=18;
Vm=1;
ks=1;
kp=0.01;
kv=1;
ki=50;
x0=0.5;y0=29;z0=10;
e0=Vref-kv*y0;
w0=0;
d0=0.5;
d10=1-d0;
m1=1/L;
m2=1/Co;
m3=1/(Ro*Co);
m4=m1*Vin;
m5=1/Cb;
N=5;M=1000;
K=1000;
c10=1;c20=1;c30=1;
M1=0;
M2=0;
M3=0;
for ki=10:1:105
c1(1)=(1-(1+q1))*c10;
c2(1)=(1-(1+q2))*c20;
c3(1)=(1-(1+q3))*c30;
x(1)=h^q1*(-Rin*m1*x0*d10-m1*y0*d10+m1*z0+m4*d10)-M1;
y(1)=h^q2*(m2*x0*d10-m3*y0)-M2;
z(1)=h^q3*(m5*Vin*d0/Rin-m5*x0-m5*z0*d0/Rin)-M3;
for n=1:N
    k=n;
    c1(k+1)=(1-((1+q1)/(k+1)))*c1(k);
    c2(k+1)=(1-((1+q2)/(k+1)))*c2(k);
    c3(k+1)=(1-((1+q3)/(k+1)))*c3(k);
    M1=c1(k+1)*x0;
    M2=c2(k+1)*y0;
    M3=c3(k+1)*z0;
    for j=1:k
        M1=M1+c1(k+1-j)*x(j);
        M2=M2+c2(k+1-j)*y(j);
        M3=M3+c3(k+1-j)*z(j);
    end
    x(k+1)=h^q1*(-Rin*m1*x(k)*d10-m1*y(k)*d10+m1*z(k)+m4*d10)-M1;
    y(k+1)=h^q2*(m2*x(k+1)*d10-m3*y(k))-M2;
    z(k+1)=h^q3*(m5*Vin*d0/Rin-m5*x(k+1)-m5*z(k)*d0/Rin)-M3;
end
e(1)=Vref-kv*y(N);
l(1)=(kp+ki*N*h)*e(1)-kp*e0;
w(1)=w0+l(1);
d(1)=(1+w(1))/2;
if(d(1)<0)
        d(1)=0;
end
if(d(1)>1)
        d(1)=1;
end
    d1(1)=1-d(1);
for m=1:M
for n=1:N
    k=m*N+n;
    c1(k+1)=(1-((1+q1)/(k+1)))*c1(k);
    c2(k+1)=(1-((1+q2)/(k+1)))*c2(k);
    c3(k+1)=(1-((1+q3)/(k+1)))*c3(k);
    M1=c1(k+1)*x0;
    M2=c2(k+1)*y0;
    M3=c3(k+1)*z0;
    for j=1:k
        M1=M1+c1(k+1-j)*x(j);
        M2=M2+c2(k+1-j)*y(j);
        M3=M3+c3(k+1-j)*z(j);
    end
    x(k+1)=h^q1*(-Rin*m1*x(k)*d1(m)-m1*y(k)*d1(m)+m1*z(k)+m4*d1(m))-M1;
    y(k+1)=h^q2*(m2*x(k+1)*d1(m)-m3*y(k))-M2;
    z(k+1)=h^q3*(m5*Vin*d(m)/Rin-m5*x(k+1)-m5*z(k)*d(m)/Rin)-M3;
    if(x(k+1)<0)
        x(k+1)=0;
    end
end
    e(m+1)=kv*Vref-y(m*N+N);
    l(m+1)=(kp+ki*h*N)*e(m+1)-kp*e(m);
    w(m+1)=w(m)+l(m+1);
    d(m+1)=(1+w(m+1))/2;
    if(d(m+1)<0)
        d(m+1)=0;
    end
    if(d(m+1)>1)
        d(m+1)=1;
    end
    d1(m+1)=1-d(m+1);
r(m)=y(m*N+N);
if(m>800)
    plot(ki,r(m));
    hold on;
    
   
end
end

end
set(gca,'FontName','Times New Roman','FontSize',14);
