# Supplementary material for: A modified modeling and dynamical behavior analysis method for fractional-order positive Luo converter
Source: PLoS One. 2020 Aug 14;15(8):e0237169. doi: 10.1371/journal.pone.0237169 (PMC7428135; doi:10.1371/journal.pone.0237169)
Supplement: S6 File — This file is simulated using PLECS Standalone. (PLECS) [file pone.0237169.s008.plecs]

Plecs {
  Name          "luo95x_fig20"
  Version       "3.6"
  CircuitModel  "ContStateSpace"
  StartTime     "0.0"
  StopTime      "1.0"
  Solver        "dopri"
  MaxStep       "1e-6"
  InitStep      "-1"
  FixedStep     "1e-3"
  Refine        "1"
  ZCStepSize    "1e-9"
  RelTol        "1e-6"
  AbsTol        "-1"
  TurnOnThreshold "0"
  SyncFixedStepTasks "2"
  UseSingleCommonBaseRate "2"
  NegativeSwitchLossMsg "3"
  StiffnessDetectionMsg "1"
  MaxConsecutiveZCs "1000"
  AssertionAction "1"
  InitializationCommands ""
  InitialState  "1"
  SystemState   ""
  CodeGenTopologies "[]"
  CodeGenSwitchingAlgorithm "1"
  CodeGenMatrixCodingStyle "1"
  CodeGenParameterInlining "2"
  CodeGenInliningExceptions "AAAACwAAAAAA"
  CodeGenIntegerWordSize "32"
  CodeGenAbsTimeUsageMsg "3"
  CodeGenBaseName ""
  CodeGenOutputDir ""
  ExtendedMatrixPrecision "1"
  MatrixSignificanceCheck "2"
  Schematic {
    Location      [1, 46; 1915, 984]
    ZoomFactor    1
    SliderPosition [0, 0]
    ShowBrowser   off
    BrowserWidth  100
    Component {
      Type          DCVoltageSource
      Name          "V_dc"
      Show          on
      Position      [115, 175]
      Direction     down
      Flipped       on
      Parameter {
        Variable      "V"
        Value         "10"
        Show          off
      }
    }
    Component {
      Type          Diode
      Name          "D1"
      Show          on
      Position      [770, 115]
      Direction     left
      Flipped       off
      Parameter {
        Variable      "Vf"
        Value         "0"
        Show          off
      }
      Parameter {
        Variable      "Ron"
        Value         "0"
        Show          off
      }
      Parameter {
        Variable      "thermal"
        Value         ""
        Show          off
      }
      Parameter {
        Variable      "T_init"
        Value         "0"
        Show          off
      }
    }
    Component {
      Type          Diode
      Name          "D2"
      Show          on
      Position      [860, 115]
      Direction     left
      Flipped       off
      Parameter {
        Variable      "Vf"
        Value         "0"
        Show          off
      }
      Parameter {
        Variable      "Ron"
        Value         "0"
        Show          off
      }
      Parameter {
        Variable      "thermal"
        Value         ""
        Show          off
      }
      Parameter {
        Variable      "T_init"
        Value         "0"
        Show          off
      }
    }
    Component {
      Type          Capacitor
      Name          "C1"
      Show          on
      Position      [795, 155]
      Direction     down
      Flipped       on
      Parameter {
        Variable      "C"
        Value         "47e-6"
        Show          off
      }
      Parameter {
        Variable      "v_init"
        Value         "8"
        Show          off
      }
    }
    Component {
      Type          Resistor
      Name          "R1"
      Show          on
      Position      [980, 190]
      Direction     up
      Flipped       off
      Parameter {
        Variable      "R"
        Value         "50"
        Show          off
      }
    }
    Component {
      Type          Igbt
      Name          "IGBT1"
      Show          on
      Position      [250, 350]
      Direction     up
      Flipped       off
      Parameter {
        Variable      "Vf"
        Value         "0"
        Show          off
      }
      Parameter {
        Variable      "Ron"
        Value         "0"
        Show          off
      }
      Parameter {
        Variable      "s_init"
        Value         "0"
        Show          off
      }
      Parameter {
        Variable      "thermal"
        Value         ""
        Show          off
      }
      Parameter {
        Variable      "T_init"
        Value         "0"
        Show          off
      }
    }
    Component {
      Type          Resistor
      Name          "R2"
      Show          on
      Position      [170, 115]
      Direction     right
      Flipped       off
      Parameter {
        Variable      "R"
        Value         "0.01"
        Show          off
      }
    }
    Component {
      Type          Voltmeter
      Name          "Vm1"
      Show          on
      Position      [1050, 235]
      Direction     up
      Flipped       off
    }
    Component {
      Type          Voltmeter
      Name          "Vm2"
      Show          on
      Position      [840, 160]
      Direction     up
      Flipped       off
    }
    Component {
      Type          Ammeter
      Name          "Am1"
      Show          on
      Position      [250, 275]
      Direction     up
      Flipped       off
    }
    Component {
      Type          Scope
      Name          "Scope"
      Show          on
      Position      [310, 270]
      Direction     up
      Flipped       off
      Location      [1, 38; 1915, 1004]
      State         "AAAA/wAAAAD9AAAAAgAAAAEAAAAAAAAAAPwCAAAAA/sAAAAQAFoAbwBvA"
"G0AQQByAGUAYQAAAAAA/////wAAADcA////+wAAABQAUwBhAHYAZQBkAFYAaQBlAHcAcwAAAAAA//"
"///wAAAGkA////+wAAAAwAVAByAGEAYwBlAHMAAAAAAP////8AAABpAP///wAAAAMAAAAAAAAAAPw"
"BAAAAAfsAAAAUAEQAYQB0AGEAVwBpAGQAZwBlAHQAAAAAAP////8AAABaAP///wAAB3oAAAOnAAAA"
"BAAAAAQAAAAIAAAACPwAAAABAAAAAgAAAAEAAAAOAFQAbwBvAGwAQgBhAHIBAAAAAP////8AAAAAA"
"AAAAA=="
      SavedViews    "AAAAAgAAAAA="
      HeaderState   "AAAA/wAAAAAAAAABAAAAAQAAAAAAAAAAAAAAAAAAAAAL/gMAAAAJAAAAC"
"QAAAGQAAAAIAAAAZAAAAAcAAABkAAAABgAAAGQAAAAFAAAAZAAAAAQAAABkAAAAAwAAAGQAAAACAA"
"AAZAAAAAEAAABkAAAAdQAAAAsBAAABAAAAAAAAAAAAAAAAZP////8AAACBAAAAAAAAAAMAAABbAAA"
"AAQAAAAAAAAAAAAAACQAAAAAAAAAaAAAAAQAAAAA="
      PlotPalettes  "AAAAAQAAAAEAAAABAAAAAAAAAAAAAAAAAAAAAAAAAAAAAAAA"
      Axes          "1"
      TimeRange     "0.0"
      SingleTimeAxis "1"
      Open          "0"
      Ts            "-1"
      SampleLimit   "0"
      XAxisLabel    ""
      Axis {
        Name          ""
        AutoScale     1
        MinValue      0
        MaxValue      1
        Signals       {}
        SignalTypes   [ ]
        Untangle      0
      }
      Fourier {
        SingleXAxis   on
        AxisLabel     "Frequency"
        Scaling       0
        PhaseDisplay  0
        Axis {
          Name          ""
          AutoScale     1
          MinValue      0
          MaxValue      1
          Signals       {}
          Untangle      0
        }
      }
    }
    Component {
      Type          Scope
      Name          "Scope1"
      Show          on
      Position      [865, 265]
      Direction     up
      Flipped       off
      Location      [409, 421; 763, 652]
      State         "AAAA/wAAAAD9AAAAAgAAAAEAAAAAAAAAAPwCAAAAA/sAAAAQAFoAbwBvA"
"G0AQQByAGUAYQAAAAAA/////wAAADcA////+wAAABQAUwBhAHYAZQBkAFYAaQBlAHcAcwAAAAAA//"
"///wAAAGkA////+wAAAAwAVAByAGEAYwBlAHMAAAAAAP////8AAABpAP///wAAAAMAAAAAAAAAAPw"
"BAAAAAfsAAAAUAEQAYQB0AGEAVwBpAGQAZwBlAHQAAAAAAP////8AAABaAP///wAAAWIAAADIAAAA"
"BAAAAAQAAAAIAAAACPwAAAABAAAAAgAAAAEAAAAOAFQAbwBvAGwAQgBhAHIBAAAAAP////8AAAAAA"
"AAAAA=="
      SavedViews    "AAAAAgAAAAA="
      HeaderState   "AAAA/wAAAAAAAAABAAAAAQAAAAAAAAAAAAAAAAAAAAAL/gMAAAAJAAAAC"
"QAAAGQAAAAIAAAAZAAAAAcAAABkAAAABgAAAGQAAAAFAAAAZAAAAAQAAABkAAAAAwAAAGQAAAACAA"
"AAZAAAAAEAAABkAAAAvQAAAAsBAAABAAAAAAAAAAAAAAAAZP////8AAACBAAAAAAAAAAMAAABZAAA"
"AAQAAAAAAAAAAAAAACQAAAAAAAABkAAAAAQAAAAA="
      PlotPalettes  "AAAAAQAAAAEAAAABAAAAAAAAAAAAAAAAAAAAAAAAAAAAAAAA"
      Axes          "1"
      TimeRange     "0.0"
      SingleTimeAxis "1"
      Open          "0"
      Ts            "-1"
      SampleLimit   "0"
      XAxisLabel    ""
      Axis {
        Name          ""
        AutoScale     1
        MinValue      0
        MaxValue      1
        Signals       {}
        SignalTypes   [ ]
        Untangle      0
      }
      Fourier {
        SingleXAxis   on
        AxisLabel     "Frequency"
        Scaling       0
        PhaseDisplay  0
        Axis {
          Name          ""
          AutoScale     1
          MinValue      0
          MaxValue      1
          Signals       {}
          Untangle      0
        }
      }
    }
    Component {
      Type          Scope
      Name          "Scope2"
      Show          on
      Position      [1115, 230]
      Direction     up
      Flipped       off
      Location      [1, 38; 1915, 1004]
      State         "AAAA/wAAAAD9AAAAAgAAAAEAAAAAAAAAAPwCAAAAA/sAAAAQAFoAbwBvA"
"G0AQQByAGUAYQAAAAAA/////wAAADcA////+wAAABQAUwBhAHYAZQBkAFYAaQBlAHcAcwAAAAAA//"
"///wAAAGkA////+wAAAAwAVAByAGEAYwBlAHMAAAAAAP////8AAABpAP///wAAAAMAAAAAAAAAAPw"
"BAAAAAfsAAAAUAEQAYQB0AGEAVwBpAGQAZwBlAHQAAAAAAP////8AAABaAP///wAAB3oAAAOnAAAA"
"BAAAAAQAAAAIAAAACPwAAAABAAAAAgAAAAEAAAAOAFQAbwBvAGwAQgBhAHIBAAAAAP////8AAAAAA"
"AAAAA=="
      SavedViews    "AAAAAgAAAAA="
      HeaderState   "AAAA/wAAAAAAAAABAAAAAQAAAAAAAAAAAAAAAAAAAAAL/gMAAAAJAAAAC"
"QAAAGQAAAAIAAAAZAAAAAcAAABkAAAABgAAAGQAAAAFAAAAZAAAAAQAAABkAAAAAwAAAGQAAAACAA"
"AAZAAAAAEAAABkAAAAcwAAAAsBAAABAAAAAAAAAAAAAAAAZP////8AAACBAAAAAAAAAAMAAABZAAA"
"AAQAAAAAAAAAAAAAACQAAAAAAAAAaAAAAAQAAAAA="
      PlotPalettes  "AAAAAQAAAAEAAAABAAAAAAAAAAAAAAAAAAAAAAAAAAAAAAAA"
      Axes          "1"
      TimeRange     "0.0"
      SingleTimeAxis "1"
      Open          "0"
      Ts            "-1"
      SampleLimit   "0"
      XAxisLabel    ""
      Axis {
        Name          ""
        AutoScale     1
        MinValue      0
        MaxValue      1
        Signals       {}
        SignalTypes   [ ]
        Untangle      0
      }
      Fourier {
        SingleXAxis   on
        AxisLabel     "Frequency"
        Scaling       0
        PhaseDisplay  0
        Axis {
          Name          ""
          AutoScale     1
          MinValue      0
          MaxValue      1
          Signals       {}
          Untangle      0
        }
      }
    }
    Component {
      Type          Capacitor
      Name          "C2"
      Show          on
      Position      [900, 155]
      Direction     down
      Flipped       on
      Parameter {
        Variable      "C"
        Value         "1.222883365914211e-5"
        Show          off
      }
      Parameter {
        Variable      "v_init"
        Value         "18"
        Show          off
      }
    }
    Component {
      Type          Resistor
      Name          "R5"
      Show          on
      Position      [935, 150]
      Direction     up
      Flipped       off
      Parameter {
        Variable      "R"
        Value         "2.156093518173932e-6"
        Show          off
      }
    }
    Component {
      Type          Capacitor
      Name          "C5"
      Show          on
      Position      [900, 205]
      Direction     down
      Flipped       on
      Parameter {
        Variable      "C"
        Value         "1.561677621618391e-5"
        Show          off
      }
      Parameter {
        Variable      "v_init"
        Value         "0"
        Show          off
      }
    }
    Component {
      Type          Resistor
      Name          "R6"
      Show          on
      Position      [935, 205]
      Direction     up
      Flipped       off
      Parameter {
        Variable      "R"
        Value         "2.151416041168566e-4"
        Show          off
      }
    }
    Component {
      Type          Capacitor
      Name          "C6"
      Show          on
      Position      [900, 245]
      Direction     down
      Flipped       on
      Parameter {
        Variable      "C"
        Value         "1.990039597939447e-5"
        Show          off
      }
      Parameter {
        Variable      "v_init"
        Value         "0"
        Show          off
      }
    }
    Component {
      Type          Resistor
      Name          "R7"
      Show          on
      Position      [935, 245]
      Direction     up
      Flipped       off
      Parameter {
        Variable      "R"
        Value         "0.0215138050677606"
        Show          off
      }
    }
    Component {
      Type          Capacitor
      Name          "C7"
      Show          on
      Position      [900, 290]
      Direction     down
      Flipped       on
      Parameter {
        Variable      "C"
        Value         "2.535736685609237e-5"
        Show          off
      }
      Parameter {
        Variable      "v_init"
        Value         "0"
        Show          off
      }
    }
    Component {
      Type          Resistor
      Name          "R8"
      Show          on
      Position      [935, 290]
      Direction     up
      Flipped       off
      Parameter {
        Variable      "R"
        Value         "2.151483161532502"
        Show          off
      }
    }
    Component {
      Type          Capacitor
      Name          "C8"
      Show          on
      Position      [900, 335]
      Direction     down
      Flipped       on
      Parameter {
        Variable      "C"
        Value         "3.211524166821282e-5"
        Show          off
      }
      Parameter {
        Variable      "v_init"
        Value         "0"
        Show          off
      }
    }
    Component {
      Type          Resistor
      Name          "R9"
      Show          on
      Position      [935, 335]
      Direction     up
      Flipped       off
      Parameter {
        Variable      "R"
        Value         "216.4681814820822"
        Show          off
      }
    }
    Component {
      Type          Capacitor
      Name          "C9"
      Show          on
      Position      [900, 380]
      Direction     down
      Flipped       on
      Parameter {
        Variable      "C"
        Value         "8.878079060073203e-6"
        Show          off
      }
      Parameter {
        Variable      "v_init"
        Value         "0"
        Show          off
      }
    }
    Component {
      Type          Resistor
      Name          "R10"
      Show          on
      Position      [935, 380]
      Direction     up
      Flipped       off
      Parameter {
        Variable      "R"
        Value         "99781.35860425569"
        Show          off
      }
    }
    Component {
      Type          Inductor
      Name          "L12"
      Show          on
      Position      [255, 170]
      Direction     up
      Flipped       off
      Parameter {
        Variable      "L"
        Value         "0.0048915334636568"
        Show          off
      }
      Parameter {
        Variable      "i_init"
        Value         "0.1"
        Show          off
      }
    }
    Component {
      Type          Resistor
      Name          "R35"
      Show          on
      Position      [255, 230]
      Direction     up
      Flipped       off
      Parameter {
        Variable      "R"
        Value         "185520709.8524991"
        Show          off
      }
    }
    Component {
      Type          Inductor
      Name          "L13"
      Show          on
      Position      [285, 170]
      Direction     up
      Flipped       off
      Parameter {
        Variable      "L"
        Value         "0.0062467104864736"
        Show          off
      }
      Parameter {
        Variable      "i_init"
        Value         "0.2"
        Show          off
      }
    }
    Component {
      Type          Resistor
      Name          "R36"
      Show          on
      Position      [285, 230]
      Direction     up
      Flipped       off
      Parameter {
        Variable      "R"
        Value         "1859240.57618691"
        Show          off
      }
    }
    Component {
      Type          Inductor
      Name          "L14"
      Show          on
      Position      [315, 170]
      Direction     up
      Flipped       off
      Parameter {
        Variable      "L"
        Value         "0.0079601583917578"
        Show          off
      }
      Parameter {
        Variable      "i_init"
        Value         "0.1"
        Show          off
      }
    }
    Component {
      Type          Resistor
      Name          "R37"
      Show          on
      Position      [315, 230]
      Direction     up
      Flipped       off
      Parameter {
        Variable      "R"
        Value         "18592.71285298651"
        Show          off
      }
    }
    Component {
      Type          Inductor
      Name          "L15"
      Show          on
      Position      [345, 170]
      Direction     up
      Flipped       off
      Parameter {
        Variable      "L"
        Value         "0.0101429467424369"
        Show          off
      }
      Parameter {
        Variable      "i_init"
        Value         "0"
        Show          off
      }
    }
    Component {
      Type          Resistor
      Name          "R38"
      Show          on
      Position      [345, 230]
      Direction     up
      Flipped       off
      Parameter {
        Variable      "R"
        Value         "185.9182572988765"
        Show          off
      }
    }
    Component {
      Type          Inductor
      Name          "L16"
      Show          on
      Position      [380, 170]
      Direction     up
      Flipped       off
      Parameter {
        Variable      "L"
        Value         "0.0128460966672851"
        Show          off
      }
      Parameter {
        Variable      "i_init"
        Value         "0"
        Show          off
      }
    }
    Component {
      Type          Resistor
      Name          "R39"
      Show          on
      Position      [380, 230]
      Direction     up
      Flipped       off
      Parameter {
        Variable      "R"
        Value         "1.847846631598875"
        Show          off
      }
    }
    Component {
      Type          Inductor
      Name          "L17"
      Show          on
      Position      [415, 170]
      Direction     up
      Flipped       off
      Parameter {
        Variable      "L"
        Value         "0.0035512316240293"
        Show          off
      }
      Parameter {
        Variable      "i_init"
        Value         "0"
        Show          off
      }
    }
    Component {
      Type          Resistor
      Name          "R40"
      Show          on
      Position      [415, 230]
      Direction     up
      Flipped       off
      Parameter {
        Variable      "R"
        Value         "0.0040087648193532 "
        Show          off
      }
    }
    Component {
      Type          CScript
      Name          "Control Module"
      Show          on
      Position      [675, 590]
      Direction     left
      Flipped       off
      Parameter {
        Variable      "NumInputs"
        Value         "1"
        Show          off
      }
      Parameter {
        Variable      "NumOutputs"
        Value         "1"
        Show          off
      }
      Parameter {
        Variable      "NumContStates"
        Value         "0"
        Show          off
      }
      Parameter {
        Variable      "NumDiscStates"
        Value         "0"
        Show          off
      }
      Parameter {
        Variable      "NumZCSignals"
        Value         "0"
        Show          off
      }
      Parameter {
        Variable      "DirectFeedthrough"
        Value         "1"
        Show          off
      }
      Parameter {
        Variable      "Ts"
        Value         "1/20000"
        Show          off
      }
      Parameter {
        Variable      "Parameters"
        Value         ""
        Show          off
      }
      Parameter {
        Variable      "LangStandard"
        Value         "2"
        Show          off
      }
      Parameter {
        Variable      "RuntimeCheck"
        Value         "2"
        Show          off
      }
      Parameter {
        Variable      "Declarations"
        Value         "#include <math.h>\n//------------------------------\n//"
"global variables\n//------------------------------\n//AD\ndouble\tADC_out_iq["
"1];\n//input and output\ndouble\tVout;\n\n//Reference\ndouble\tVref;\ndouble"
"\tV_kfc;\t\t\t\t//feedback coefficient of Output Voltage\t0.01\ndouble\tVerro"
"r[2];\t\t\t\t\t//input voltage difference\ndouble\tkiTs;\t\t\t//Ki*Ts\t\t\ndo"
"uble\tkp_v;\t\t\t\t\t//Kp of voltage\t\ndouble\tKpi_V;\t\t\t\t\t//Kp+Ki*Ts\nd"
"ouble\tV_piout[2];\ndouble\tV_out;\t\n\n//duty\ndouble\tduty1;\n\n\n"
        Show          off
      }
      Parameter {
        Variable      "StartFcn"
        Value         "Output(0)=0;\n//Output(5)=0;\n//-----------------------"
"----------\n//global \n//---------------------------------\n\n//AD\nADC_out_i"
"q[0] =\t0;\t\t\t//[0] OutPut Voltage of PFC \tVout\n\n\n\n//input and output"
"\nVout = 0;\n\n//Reference\nVref = 18;\n//out loop\nV_kfc = 1;\t\t\t\t//feedb"
"ack coefficient of Output Voltage\t0.01\nkiTs = 0.00525;\t\t\t\t\t//Ki*Ts\t\t"
"0.005018\nkp_v = 0.01;\t\t\t\t\t\t//Kp of voltage\t25.64\n\nVerror[0] = 0;\t"
"\t\t\t\t\t\t//input voltage difference\nVerror[1] = 0;\t\n\t\t\t\t\t\nV_piout"
"[0] = 0;\nV_piout[1] = 0;\nV_out = 0;\t\t\t\t\t\t\t\t//Output of Voltage Loop"
"\n\t\nKpi_V=kiTs+kp_v;\t\t//Kp+Ki*Ts\n\n//duty\nduty1 = 0;\n\n\n\n\n"
        Show          off
      }
      Parameter {
        Variable      "OutputFcn"
        Value         "\n//----------------------------------\n//ADC\n\nADC_ou"
"t_iq[0] = Input(0);\t\t//output voltage of PFC\n\n\nVout=ADC_out_iq[0];\n\n//"
"========================================\n//control\n//======================"
"==================\n\n//\tfeedbackcontrol_V()\n\n\tVerror[0]= Vref - ADC_out_"
"iq[0]*V_kfc;\n\n\n\t\n\tV_piout[0]=V_piout[1] + Kpi_V*Verror[0] - kp_v*Verror"
"[1];\n\n\tif(Verror[0]>= 2.5)\n\t{\n\t\tVerror[0]= 2.5;\n\t}\n\tif(Verror[0]<"
"= -2.5)\n\t{ \n\t\tVerror[0] = -2.5;\n\t}\n\t//amplitude limit\n\n\tif(V_piou"
"t[0]>= 15)\n\t{\n\t\tV_piout[0]= 15;\n\t}\n\tif(V_piout[0]<= -15)\n\t{ \n\t\t"
"V_piout[0] = -15;\n\t}\n\tV_piout[1] = V_piout[0];\n\n\tVerror[1] = Verror[0]"
";\n\n//output of voltage loop\n\tV_out = V_piout[0];\n\t\n\n      duty1=V_out"
";\n\n//amplitude limit\n\n\tif(duty1 >= 1)\n\t{\n\t\tduty1 = 1;\n\t}\n\tif(du"
"ty1 <= -0.1)\n\t{ \n\t\tduty1 = -0.1;\n\t}\n\n\t\n//change ouputdata to float"
"\n   Output(0)=duty1;\n"
        Show          off
      }
      Parameter {
        Variable      "UpdateFcn"
        Value         ""
        Show          off
      }
      Parameter {
        Variable      "DerivativeFcn"
        Value         ""
        Show          off
      }
      Parameter {
        Variable      "TerminateFcn"
        Value         ""
        Show          off
      }
    }
    Component {
      Type          Comparator
      Name          "Comparator"
      Show          on
      Position      [195, 520]
      Direction     right
      Flipped       off
    }
    Component {
      Type          TriangleGenerator
      Name          "Triangular Wave"
      Show          on
      Position      [120, 535]
      Direction     right
      Flipped       off
      Parameter {
        Variable      "Min"
        Value         "0"
        Show          off
      }
      Parameter {
        Variable      "Max"
        Value         "1"
        Show          off
      }
      Parameter {
        Variable      "f"
        Value         "20000"
        Show          off
      }
      Parameter {
        Variable      "DutyCycle"
        Value         "0.5"
        Show          off
      }
      Parameter {
        Variable      "Delay"
        Value         "0"
        Show          off
      }
    }
    Component {
      Type          Scope
      Name          "Scope3"
      Show          on
      Position      [200, 270]
      Direction     up
      Flipped       off
      Location      [489, 362; 843, 593]
      State         "AAAA/wAAAAD9AAAAAgAAAAEAAAAAAAAAAPwCAAAAA/sAAAAQAFoAbwBvA"
"G0AQQByAGUAYQAAAAAA/////wAAADcA////+wAAABQAUwBhAHYAZQBkAFYAaQBlAHcAcwAAAAAA//"
"///wAAAGkA////+wAAAAwAVAByAGEAYwBlAHMAAAAAAP////8AAABpAP///wAAAAMAAAAAAAAAAPw"
"BAAAAAfsAAAAUAEQAYQB0AGEAVwBpAGQAZwBlAHQAAAAAAP////8AAABaAP///wAAAWIAAADIAAAA"
"BAAAAAQAAAAIAAAACPwAAAABAAAAAgAAAAEAAAAOAFQAbwBvAGwAQgBhAHIBAAAAAP////8AAAAAA"
"AAAAA=="
      SavedViews    "AAAAAgAAAAA="
      HeaderState   "AAAA/wAAAAAAAAABAAAAAQAAAAAAAAAAAAAAAAAAAAAL/gMAAAAJAAAAC"
"QAAAGQAAAAIAAAAZAAAAAcAAABkAAAABgAAAGQAAAAFAAAAZAAAAAQAAABkAAAAAwAAAGQAAAACAA"
"AAZAAAAAEAAABkAAAAmwAAAAsBAAABAAAAAAAAAAAAAAAAZP////8AAACBAAAAAAAAAAMAAACBAAA"
"AAQAAAAAAAAAAAAAACQAAAAAAAAAaAAAAAQAAAAA="
      PlotPalettes  "AAAAAQAAAAEAAAABAAAAAAAAAAAAAAAAAAAAAAAAAAAAAAAA"
      Axes          "1"
      TimeRange     "0.0"
      SingleTimeAxis "1"
      Open          "0"
      Ts            "-1"
      SampleLimit   "0"
      XAxisLabel    ""
      Axis {
        Name          ""
        AutoScale     1
        MinValue      0
        MaxValue      1
        Signals       {}
        SignalTypes   [ ]
        Untangle      0
      }
      Fourier {
        SingleXAxis   on
        AxisLabel     "Frequency"
        Scaling       0
        PhaseDisplay  0
        Axis {
          Name          ""
          AutoScale     1
          MinValue      0
          MaxValue      1
          Signals       {}
          Untangle      0
        }
      }
    }
    Component {
      Type          Scope
      Name          "Scope4"
      Show          on
      Position      [225, 675]
      Direction     up
      Flipped       off
      Location      [0, 29; 1920, 1005]
      State         "AAAA/wAAAAD9AAAAAgAAAAEAAAAAAAAAAPwCAAAAA/sAAAAQAFoAbwBvA"
"G0AQQByAGUAYQAAAAAA/////wAAADcA////+wAAABQAUwBhAHYAZQBkAFYAaQBlAHcAcwAAAAAA//"
"///wAAAGkA////+wAAAAwAVAByAGEAYwBlAHMAAAAAAP////8AAABpAP///wAAAAMAAAAAAAAAAPw"
"BAAAAAfsAAAAUAEQAYQB0AGEAVwBpAGQAZwBlAHQAAAAAAP////8AAABaAP///wAAB4AAAAOxAAAA"
"BAAAAAQAAAAIAAAACPwAAAABAAAAAgAAAAEAAAAOAFQAbwBvAGwAQgBhAHIBAAAAAP////8AAAAAA"
"AAAAA=="
      SavedViews    "AAAAAgAAAAA="
      HeaderState   "AAAA/wAAAAAAAAABAAAAAQAAAAAAAAAAAAAAAAAAAAAL/gMAAAAJAAAAC"
"QAAAGQAAAAIAAAAZAAAAAcAAABkAAAABgAAAGQAAAAFAAAAZAAAAAQAAABkAAAAAwAAAGQAAAACAA"
"AAZAAAAAEAAABkAAAAsAAAAAsBAAABAAAAAAAAAAAAAAAAZP////8AAACBAAAAAAAAAAMAAACWAAA"
"AAQAAAAAAAAAAAAAACQAAAAAAAAAaAAAAAQAAAAA="
      PlotPalettes  "AAAAAQAAAAEAAAABAAAAAAAAAAAAAAAAAAAAAAAAAAAAAAAA"
      Axes          "1"
      TimeRange     "0.0"
      SingleTimeAxis "1"
      Open          "0"
      Ts            "-1"
      SampleLimit   "0"
      XAxisLabel    ""
      Axis {
        Name          ""
        AutoScale     1
        MinValue      0
        MaxValue      1
        Signals       {}
        SignalTypes   [ ]
        Untangle      0
      }
      Fourier {
        SingleXAxis   on
        AxisLabel     "Frequency"
        Scaling       0
        PhaseDisplay  0
        Axis {
          Name          ""
          AutoScale     1
          MinValue      0
          MaxValue      1
          Signals       {}
          Untangle      0
        }
      }
    }
    Connection {
      Type          Wire
      SrcComponent  "C1"
      SrcTerminal   1
      Points        [795, 115]
      Branch {
        DstComponent  "D1"
        DstTerminal   2
      }
      Branch {
        Points        [840, 115]
        Branch {
          DstComponent  "D2"
          DstTerminal   1
        }
        Branch {
          DstComponent  "Vm2"
          DstTerminal   1
        }
      }
    }
    Connection {
      Type          Wire
      SrcComponent  "R1"
      SrcTerminal   1
      Points        [980, 115]
      Branch {
        Points        [900, 115]
        Branch {
          DstComponent  "D2"
          DstTerminal   2
        }
        Branch {
          Points        [900, 130]
          Branch {
            DstComponent  "C2"
            DstTerminal   1
          }
          Branch {
            DstComponent  "R5"
            DstTerminal   1
          }
        }
      }
      Branch {
        Points        [1050, 115]
        DstComponent  "Vm1"
        DstTerminal   1
      }
    }
    Connection {
      Type          Wire
      SrcComponent  "R2"
      SrcTerminal   2
      Points        [115, 115]
      DstComponent  "V_dc"
      DstTerminal   1
    }
    Connection {
      Type          Wire
      SrcComponent  "Vm2"
      SrcTerminal   2
      Points        [840, 255; 795, 255]
      Branch {
        Points        [795, 315; 250, 315]
        Branch {
          DstComponent  "IGBT1"
          DstTerminal   1
        }
        Branch {
          DstComponent  "Am1"
          DstTerminal   2
        }
      }
      Branch {
        DstComponent  "C1"
        DstTerminal   2
      }
    }
    Connection {
      Type          Signal
      SrcComponent  "Am1"
      SrcTerminal   3
      Points        [270, 275; 270, 270]
      DstComponent  "Scope"
      DstTerminal   1
    }
    Connection {
      Type          Signal
      SrcComponent  "Vm2"
      SrcTerminal   3
      Points        [855, 210; 835, 210]
      DstComponent  "Scope1"
      DstTerminal   1
    }
    Connection {
      Type          Wire
      SrcComponent  "Vm1"
      SrcTerminal   2
      Points        [1050, 430; 980, 430]
      Branch {
        Points        [900, 430]
        Branch {
          Points        [250, 430]
          Branch {
            Points        [250, 435; 115, 435]
            DstComponent  "V_dc"
            DstTerminal   2
          }
          Branch {
            DstComponent  "IGBT1"
            DstTerminal   2
          }
        }
        Branch {
          Points        [900, 405]
          Branch {
            DstComponent  "C9"
            DstTerminal   2
          }
          Branch {
            Points        [935, 405]
            DstComponent  "R10"
            DstTerminal   2
          }
        }
      }
      Branch {
        DstComponent  "R1"
        DstTerminal   2
      }
    }
    Connection {
      Type          Wire
      SrcComponent  "C2"
      SrcTerminal   2
      Points        [900, 175]
      Branch {
        Points        [935, 175]
        Branch {
          DstComponent  "R6"
          DstTerminal   1
        }
        Branch {
          DstComponent  "R5"
          DstTerminal   2
        }
      }
      Branch {
        DstComponent  "C5"
        DstTerminal   1
      }
    }
    Connection {
      Type          Wire
      SrcComponent  "C5"
      SrcTerminal   2
      Points        [900, 225]
      Branch {
        Points        [935, 225]
        Branch {
          DstComponent  "R6"
          DstTerminal   2
        }
        Branch {
          DstComponent  "R7"
          DstTerminal   1
        }
      }
      Branch {
        DstComponent  "C6"
        DstTerminal   1
      }
    }
    Connection {
      Type          Wire
      SrcComponent  "C6"
      SrcTerminal   2
      Points        [900, 265]
      Branch {
        Points        [935, 265]
        Branch {
          DstComponent  "R7"
          DstTerminal   2
        }
        Branch {
          DstComponent  "R8"
          DstTerminal   1
        }
      }
      Branch {
        DstComponent  "C7"
        DstTerminal   1
      }
    }
    Connection {
      Type          Wire
      SrcComponent  "C7"
      SrcTerminal   2
      Points        [900, 310]
      Branch {
        Points        [935, 310]
        Branch {
          DstComponent  "R8"
          DstTerminal   2
        }
        Branch {
          DstComponent  "R9"
          DstTerminal   1
        }
      }
      Branch {
        DstComponent  "C8"
        DstTerminal   1
      }
    }
    Connection {
      Type          Wire
      SrcComponent  "C8"
      SrcTerminal   2
      Points        [900, 355]
      Branch {
        Points        [935, 355]
        Branch {
          DstComponent  "R9"
          DstTerminal   2
        }
        Branch {
          DstComponent  "R10"
          DstTerminal   1
        }
      }
      Branch {
        DstComponent  "C9"
        DstTerminal   1
      }
    }
    Connection {
      Type          Wire
      SrcComponent  "L13"
      SrcTerminal   1
      Points        [285, 145]
      Branch {
        Points        [255, 145]
        DstComponent  "L12"
        DstTerminal   1
      }
      Branch {
        Points        [315, 145]
        Branch {
          DstComponent  "L14"
          DstTerminal   1
        }
        Branch {
          Points        [345, 145]
          Branch {
            DstComponent  "L15"
            DstTerminal   1
          }
          Branch {
            Points        [380, 145]
            Branch {
              DstComponent  "L16"
              DstTerminal   1
            }
            Branch {
              Points        [415, 145]
              Branch {
                DstComponent  "L17"
                DstTerminal   1
              }
              Branch {
                Points        [455, 145; 455, 115]
                Branch {
                  DstComponent  "R2"
                  DstTerminal   1
                }
                Branch {
                  DstComponent  "D1"
                  DstTerminal   1
                }
              }
            }
          }
        }
      }
    }
    Connection {
      Type          Wire
      SrcComponent  "R35"
      SrcTerminal   1
      DstComponent  "L12"
      DstTerminal   2
    }
    Connection {
      Type          Wire
      SrcComponent  "R36"
      SrcTerminal   1
      DstComponent  "L13"
      DstTerminal   2
    }
    Connection {
      Type          Wire
      SrcComponent  "R37"
      SrcTerminal   1
      DstComponent  "L14"
      DstTerminal   2
    }
    Connection {
      Type          Wire
      SrcComponent  "R38"
      SrcTerminal   1
      DstComponent  "L15"
      DstTerminal   2
    }
    Connection {
      Type          Wire
      SrcComponent  "R39"
      SrcTerminal   1
      DstComponent  "L16"
      DstTerminal   2
    }
    Connection {
      Type          Wire
      SrcComponent  "R40"
      SrcTerminal   1
      DstComponent  "L17"
      DstTerminal   2
    }
    Connection {
      Type          Wire
      SrcComponent  "R36"
      SrcTerminal   2
      Points        [285, 250]
      Branch {
        Points        [255, 250]
        Branch {
          DstComponent  "R35"
          DstTerminal   2
        }
        Branch {
          Points        [250, 250]
          DstComponent  "Am1"
          DstTerminal   1
        }
      }
      Branch {
        Points        [315, 250]
        Branch {
          DstComponent  "R37"
          DstTerminal   2
        }
        Branch {
          Points        [345, 250]
          Branch {
            DstComponent  "R38"
            DstTerminal   2
          }
          Branch {
            Points        [380, 250]
            Branch {
              DstComponent  "R39"
              DstTerminal   2
            }
            Branch {
              DstComponent  "R40"
              DstTerminal   2
            }
          }
        }
      }
    }
    Connection {
      Type          Signal
      SrcComponent  "Triangular Wave"
      SrcTerminal   1
      Points        [150, 535; 150, 525]
      DstComponent  "Comparator"
      DstTerminal   2
    }
    Connection {
      Type          Signal
      SrcComponent  "Vm1"
      SrcTerminal   3
      Points        [1075, 235]
      Branch {
        Points        [1075, 230]
        DstComponent  "Scope2"
        DstTerminal   1
      }
      Branch {
        Points        [1075, 590]
        DstComponent  "Control Module"
        DstTerminal   1
      }
    }
    Connection {
      Type          Signal
      SrcComponent  "Comparator"
      SrcTerminal   3
      Points        [215, 420; 180, 420; 180, 320]
      Branch {
        Points        [200, 320; 200, 350]
        DstComponent  "IGBT1"
        DstTerminal   3
      }
      Branch {
        Points        [170, 320]
        DstComponent  "Scope3"
        DstTerminal   1
      }
    }
    Connection {
      Type          Signal
      SrcComponent  "Control Module"
      SrcTerminal   2
      Points        [190, 590]
      Branch {
        Points        [165, 590]
        DstComponent  "Comparator"
        DstTerminal   1
      }
      Branch {
        Points        [190, 675]
        DstComponent  "Scope4"
        DstTerminal   1
      }
    }
  }
}
DemoSignature "VwRr/wLZE083Jc7iodVE7zx2wbPBoUKA1eCI4/Tb6dE="
